# Supplementary material for: Secreted Protein Acidic and Rich in Cysteine (Sparc) KO Leads to an Accelerated Ageing Phenotype Which Is Improved by Exercise Whereas SPARC Overexpression Mimics Exercise Effects in Mice
Source: Metabolites. 2022 Jan 28;12(2):125. doi: 10.3390/metabo12020125 (PMC8879002; doi:10.3390/metabo12020125)
Supplement: Supplementary file 1 [file metabolites-12-00125-s001.zip]

Archive with 1 entries (1 files):
- metabolites-1562921-SI.pdf
